# Supplementary material for: The Thermo-Oxidative Degradation of Polyurethane Open-Cell Soft Foam Investigated Through Gas Chromatography and Mass Spectrometry of Volatile Organic Compounds
Source: Polymers (Basel). 2024 Nov 28;16(23):3342. doi: 10.3390/polym16233342 (PMC11644683; doi:10.3390/polym16233342)
Supplement: Supplementary file 1 [file polymers-16-03342-s001.zip]

Archive with 2 entries (2 files):
- Supplemental Material I - Reference material synthesis.pdf
- Supplemental Material II - Calibration data.pdf
